# Supplementary material for: Physiological Effects and Mechanisms of Chlorella vulgaris as a Biostimulant on the Growth and Drought Tolerance of Arabidopsis thaliana
Source: Plants (Basel). 2024 Oct 28;13(21):3012. doi: 10.3390/plants13213012 (PMC11548328; doi:10.3390/plants13213012)
Supplement: Supplementary file 1 [file plants-13-03012-s001.zip]

Archive with 1 entries (1 files):
- plants-3226599-supplementary.pdf
